# Supplementary material for: Protein Profiling of Breast Carcinomas Reveals Expression of Immune-Suppressive Factors and Signatures Relevant for Patient Outcome
Source: Cancers (Basel). 2022 Sep 19;14(18):4542. doi: 10.3390/cancers14184542 (PMC9496820; doi:10.3390/cancers14184542)
Supplement: Supplementary file 1 [file cancers-14-04542-s001.zip]

Archive with 2 entries (2 files):
- cancers-1917194-supplementary File S1.pdf
- cancers-1917194-supplementary.pdf
